# Supplementary material for: The heritability of vocal tract structures estimated from structural MRI in a large cohort of Dutch twins
Source: Hum Genet. 2022 Jul 13;141(12):1905–23. doi: 10.1007/s00439-022-02469-2 (PMC9672028; doi:10.1007/s00439-022-02469-2)
Supplement: Supplementary file 2 — Supplementary file2 (XZ 31532 kb) [file 439_2022_2469_MOESM2_ESM.xz]

Archive with 2 entries (2 files):
- ./._full_analysis_report.html
- ./full_analysis_report.html
